# Supplementary material for: Proteomics Evaluation of Semen of Clinically Healthy Beagle-Breed Dogs
Source: Vet Sci. 2022 Dec 15;9(12):697. doi: 10.3390/vetsci9120697 (PMC9785154; doi:10.3390/vetsci9120697)
Supplement: Supplementary file 1 [file vetsci-09-00697-s001.zip]

Archive with 1 entries (1 files):
- vetsci-2059780-supplementary.pdf
